# Supplementary material for: Pregnancy Loss History Is Associated with Systemic Involvement and Disease Activity in Women with Behçet’s Disease: A Retrospective Cohort Study
Source: Diagnostics (Basel). 2026 Apr 10;16(8):1133. doi: 10.3390/diagnostics16081133 (PMC13115439; doi:10.3390/diagnostics16081133)
Supplement: Supplementary file 1 [file diagnostics-16-01133-s001.zip]

Archive with 3 entries (3 files):
- Table S1. Baseline characteristics of women with Behçet’s disease.xlsx
- Table S2. Clinical characteristics of women with Behçet’s disease according to pregnancy loss history.xlsx
- Table S3. Univariable logistic regression analysis of factors associated with pregnancy loss history.xlsx
