# Supplementary material for: Pregnancy Loss History Is Associated with Systemic Involvement and Disease Activity in Women with Behçet’s Disease: A Retrospective Cohort Study
Source: Diagnostics (Basel). 2026 Apr 10;16(8):1133. doi: 10.3390/diagnostics16081133 (PMC13115439; doi:10.3390/diagnostics16081133)
Supplement: Supplementary file 1 [file diagnostics-16-01133-s001.zip › Table S1. Baseline characteristics of women with Behçet’s disease.xlsx]

## Sheet: Sheet1
Table S1. Baseline characteristics of women with Behçet’s disease
	Behçet’s Disease (n = 114)
Demographics
Age (years) - mean (±SD)	34.4±5.5
Age at onset (years) - mean (±SD)	25.9 ± 7.0
Disease duration (years) - median (IQR)	7.0 (10.0)
Age at pregnancy (years) - mean (±SD)	26.3±4.6
Symptoms
oral ulcers - n (%)	105/114 (92.1)
genital ulcers - n (%)	71/114 (62.3)
skin involvement - n (%)	62/114 (54.4)
ocular involvement - n (%)	27 /114(23.7)
joint involvement - n (%)	41/114 (36.0)
GI involvement - n (%)	25/114 (21.9)
CNS involvement - n (%)	5/114 (4.4)
thrombus - n (%)	7/114 (6.1)
Cardiovascular involvement - n (%)	6/114 (5.3)
Disease activity (available)
Krause score - median (IQR)	3.0 (3.0)
Obstetric history
Nulliparity - n (%)	17 /114(14.9%)
Ever pregnant	97 / 114 (85.1)
Miscarriage history- n (%)	25/97（25.8%）
1 - n (%)	16 /97(16.5%)
≥2 - n (%)	9 /97(9.3%)
Pregnancy complications
HBP - n (%)	6/90 (6.7%)
GDM - n (%)	7/90 (7.8%)
Cesarean section - n (%)	36/90 (40%)
Natural birth - n (%)	52/90（57.8%）
both section - n (%)	2/90（2.2%）
