# Supplementary material for: Pregnancy Loss History Is Associated with Systemic Involvement and Disease Activity in Women with Behçet’s Disease: A Retrospective Cohort Study
Source: Diagnostics (Basel). 2026 Apr 10;16(8):1133. doi: 10.3390/diagnostics16081133 (PMC13115439; doi:10.3390/diagnostics16081133)
Supplement: Supplementary file 1 [file diagnostics-16-01133-s001.zip › Table S2. Clinical characteristics of women with Behçet’s disease according to pregnancy loss history.xlsx]

## Sheet: Sheet1
Variable	No pregnancy loss	Pregnancy loss	p-value2
	N = 721	N = 251
age	33.50 (31.00–38.50)	36.00 (32.00–38.00)	0.3
age_at_onset	27.00 (21.00–30.25)	27.00 (21.00–29.00)	0.4
disease_duration	6.50 (2.00–12.00)	9.00 (6.00–15.00)	0.031
krause_score			0.011
0	0 (0%)	1 (4.0%)
1	8 (11%)	0 (0%)
2	26 (36%)	3 (12%)
3	16 (22%)	5 (20%)
4	8 (11%)	4 (16%)
5	6 (8.3%)	7 (28%)
6	3 (4.2%)	3 (12%)
7	3 (4.2%)	2 (8.0%)
10	2 (2.8%)	0 (0%)
age_at_first_pregnancy	27.00 (23.00–30.00)	27.00 (25.00–30.00)	0.6
oral_ulcer	67 (93%)	22 (88%)	0.4
genital_ulcer	46 (64%)	14 (56%)	0.5
skin_involvement	32 (44%)	13 (52%)	0.6
eye_involvement	12 (17%)	11 (44%)	0.012
gi_involvement	5 (6.9%)	8 (32%)	0.004
joint_involvement	28 (39%)	7 (28%)	0.5
cns_involvement	2 (2.8%)	1 (4.0%)	>0.9
thrombus	5 (6.9%)	1 (4.0%)	>0.9
cardiovascular_involvement	4 (5.6%)	3 (12%)	0.4
1 Median (Q1–Q3); n (%)
2 Wilcoxon rank sum test; Fisher’s exact test
