# Supplementary material for: Pregnancy Loss History Is Associated with Systemic Involvement and Disease Activity in Women with Behçet’s Disease: A Retrospective Cohort Study
Source: Diagnostics (Basel). 2026 Apr 10;16(8):1133. doi: 10.3390/diagnostics16081133 (PMC13115439; doi:10.3390/diagnostics16081133)
Supplement: Supplementary file 1 [file diagnostics-16-01133-s001.zip › Table S3. Univariable logistic regression analysis of factors associated with pregnancy loss history.xlsx]

## Sheet: Sheet1
	Variable	OR (95% CI)	P value
1	Oral ulcer	0.55 (0.12–2.84)	0.434
2	Thrombosis history	0.56 (0.03–3.70)	0.603
3	Joint involvement	0.61 (0.21–1.60)	0.331
4	Genital ulcer	0.72 (0.29–1.84)	0.485
5	Age at onset	0.97 (0.90–1.03)	0.347
6	Age	1.04 (0.96–1.13)	0.334
7	Disease duration	1.06 (0.99–1.14)	0.077
8	Krause score	1.30 (1.03–1.67)	0.033
9	Skin involvement	1.35 (0.54–3.41)	0.515
10	CNS involvement	1.46 (0.07–15.89)	0.762
11	Cardiovascular involvement	2.32 (0.43–11.31)	0.295
12	Ocular involvement	3.93 (1.44–10.89)	0.008
13	GI involvement	6.31 (1.87–23.28)	0.004
Showing 1 to 13 of 13 entries, 3 total columns
